# Supplementary material for: A White Plaque, Associated with Genomic Deletion, Derived from M13KE-Based Peptide Library Is Enriched in a Target-Unrelated Manner during Phage Display Biopanning Due to Propagation Advantage
Source: Int J Mol Sci. 2022 Mar 18;23(6):3308. doi: 10.3390/ijms23063308 (PMC8950111; doi:10.3390/ijms23063308)
Supplement: Supplementary file 1 [file ijms-23-03308-s001.zip]

Archive with 1 entries (1 files):
- ijms-1621625-supplementary.pdf
